# Supplementary material for: Macrophage-Derived Factors with the Potential to Contribute to Pathogenicity of HIV-1 and HIV-2: Role of CCL-2/MCP-1
Source: Viruses. 2023 Oct 27;15(11):2160. doi: 10.3390/v15112160 (PMC10674259; doi:10.3390/v15112160)
Supplement: Supplementary file 1 [file viruses-15-02160-s001.zip]

Archive with 1 entries (1 files):
- viruses-2506174-supplementary.pdf
